# Supplementary material for: Genome-scale CRISPR screening for potential targets of ginsenoside compound K
Source: Cell Death Dis. 2020 Jan 20;11(1):39. doi: 10.1038/s41419-020-2234-5 (PMC6971025; doi:10.1038/s41419-020-2234-5)
Supplement: Supplementary file 6 — Supplemental Table 1 [file 41419_2020_2234_MOESM6_ESM.xlsx]

## Sheet: 工作表1
Genes identified in positive selection analysis
Gene Name	FDR value
PMAIP1	2.2847e-07
MYC	6.8541e-07
KIAA0141	5.2548e-06
OTOA	0.00011538
TRIM72	0.00016016
COMP	0.00029998
PABPC1	0.00030912
GRN	0.00031278
GATA6	0.00037218
TMPPE	0.00037812
AP2A1	0.00045397
TAOK1	0.00060659
MRAP2	0.0006468
BHLHE40	0.00065685
ZNF836	0.00075966
LOC643802	0.00078845
INF2	0.00083186
IDI2	0.00085654
MMP25	0.00087664
LEPROT	0.00087893
HBD	0.00091822
BRDT	0.0009333
PHF12	0.0010078
B3GALT1	0.0010996
MCOLN1	0.001128
ITSN1	0.0011371
ICAM4	0.0012582
CLEC2A	0.0013941
BBC3	0.0013998
KCNMB4	0.0016539
CHST7	0.0018929
NTSR2	0.0019089
MRPL52	0.0019139
SIGLEC5	0.002003
VSTM2A	0.0020565
CYGB	0.0020715
SPRR2G	0.0021122
RINL	0.0021145
KCTD5	0.0021542
PRR18	0.0021716
UNC5A	0.0023146
FERD3L	0.0023763
TCF15	0.002443
CD209	0.0024449
TARM1	0.0025029
TRAFD1	0.0028314
SLC35A4	0.0029438
SNPH	0.0030535
C2orf40	0.0032683
GPR98	0.0034807
SDC3	0.003515
DHX34	0.0035369
ACTB	0.0037184
ETV7	0.0037197
CDX2	0.0038075
CRIM1	0.0038449
TMEM64	0.0038696
RAP1GAP2	0.0040396
ANGPTL6	0.0040835
STRADA	0.0041004
SERINC1	0.0041447
CHST5	0.0041474
HAS1	0.0041547
CTF1	0.0042283
PFN4	0.0043074
GTF2IRD2B	0.0043092
ADIPOQ	0.0043247
EFS	0.0043521
NXPE2	0.0043777
GLYATL1	0.0044846
OR51T1	0.0045829
LRP1	0.0046003
SLC35E4	0.0046464
BRD8	0.0046798
TNP2	0.004698
HTR1E	0.0049955
WDR4	0.0050864
BBIP1	0.0051207
INPPL1	0.0053021
PCBP3	0.0053711
CCDC74B	0.0053798
FAM72B	0.0055187
HSP90AA1	0.0055863
PTCRA	0.0056051
AP1G2	0.0056722
IL10RB	0.0056846
SLC25A52	0.0058568
MYBPC1	0.0062452
CUEDC1	0.0062749
PLD4	0.0065678
KLK2	0.0066167
NGFR	0.0066204
SPRY3_X	0.00663
TRABD2A	0.0066528
FOXJ1	0.0066725
MZT2A	0.0066853
C16orf52	0.0068585
HAND2	0.0068644
FCRL3	0.0068648
KRTAP20-3	0.0069393
GPRC5A	0.0069581
ZKSCAN2	0.0070531
STARD7	0.0071139
ZFP62	0.0071239
SPPL2B	0.0071322
VGLL1	0.0073561
ZNF585A	0.0073561
SPTBN4	0.0073643
LBX1	0.0073944
C8orf42	0.0075471
THAP4	0.0076942
PRKCE	0.007707
RCAN1	0.0077289
CREB3L3	0.0079108
HPX	0.0079551
GPC3	0.0080547
ZNF714	0.0080812
DUSP9	0.0081968
RTN2	0.0083426
KCNJ3	0.0084271
ATG4D	0.0084865
IFNA5	0.0085747
ALDH1B1	0.0086296
TPST2	0.008773
PYDC1	0.0089197
DYRK3	0.0089494
ATHL1	0.0089503
DNAJC4	0.0089604
NECAB1	0.0089892
CXorf21	0.0090074
CCDC177	0.0091898
DDC	0.0091962
NXPH3	0.009209
RDH12	0.0092793
MUC22	0.0093273
KLF3	0.0093803
CBLN4	0.0094557
HSPB6	0.0097399
SEPHS1	0.00975
MC2R	0.009819
PSORS1C2	0.00984
HLA-DMA	0.0099309
KRT6A	0.010055
SRPX2	0.010273
C2orf88	0.010377
KRTAP9-8	0.010397
TM2D2	0.010481
CACNB1	0.010487
GIMAP1	0.010606
SAMD1	0.010637
NID1	0.010688
HOPX	0.010731
PSMD10	0.010853
BUB1B	0.010939
IL13	0.010956
VSX1	0.011368
SIX6	0.011384
GPR137	0.011696
MAGEA12	0.011738
WWC1	0.011825
MKRN2	0.011871
C14orf132	0.011904
SSPN	0.01191
IL11	0.012072
CACNA1F	0.012208
PRSS48	0.012254
DTX3	0.012268
GPR75	0.012281
PMS1	0.012327
ZNF256	0.012406
PCSK1N	0.012413
SYN2	0.01242
C19orf48	0.012453
RAB11FIP2	0.012554
SAMSN1	0.012668
TEX101	0.012778
FAM196B	0.012822
MMP7	0.012833
NUBP1	0.012998
NCK2	0.013005
ADAMTS1	0.013094
IRF3	0.013212
SEC24B	0.013216
DLEC1	0.013273
FAM109A	0.013363
CYP4F22	0.013483
KCNS3	0.013489
DNALI1	0.013516
APOE	0.013568
PADI4	0.013623
SLC16A2	0.013657
VNN2	0.013835
NDUFA10	0.013968
SLFN11	0.01401
GNE	0.014119
PAGR1	0.01424
TAAR6	0.014248
PSMB8	0.014404
CALB1	0.014508
PTOV1	0.014598
NFKB1	0.014721
NF2	0.01473
RIMS1	0.014854
SIK2	0.01496
RFPL4AL1	0.015027
EML5	0.015053
BLOC1S6	0.015071
TMEM60	0.015105
CLDN24	0.015219
HOXB2	0.015229
PIDD	0.01523
NPPB	0.015247
TRPM6	0.015294
PRHOXNB	0.015297
2019-09-06	0.015342
CBLN2	0.015421
TMEM30A	0.015449
C7orf34	0.015452
SMARCB1	0.015498
RUSC2	0.015509
UNK	0.015545
SERPINA3	0.015554
OAF	0.015921
KLHDC10	0.01593
KLK1	0.01596
LOC643669	0.016027
GPR107	0.016108
PITX3	0.016139
KIFC1	0.016151
KIAA2013	0.016242
RBMY1A1	0.016281
LRRC59	0.016553
AQP8	0.016678
C6orf118	0.016711
KLHL17	0.016752
VAMP5	0.016791
ZNF628	0.016792
EP400	0.016821
PELI1	0.01687
RFX8	0.017024
TRMT61A	0.017195
FBLN5	0.017449
MYL12B	0.01749
RMI2	0.01751
ZNF273	0.017619
HSPG2	0.017708
JDP2	0.017771
HTR2C	0.017773
ZNF837	0.017809
CACNA1S	0.017848
TBX22	0.017861
PREB	0.017874
IVL	0.017893
BTK	0.018085
LGALS13	0.018398
QPCTL	0.018446
NLRP1	0.018481
ACOX1	0.018565
KSR2	0.018574
KRT74	0.018605
GKN1	0.018628
UXT	0.018708
C10orf88	0.018757
ARHGAP18	0.018959
SPATA3	0.019034
ERAL1	0.019083
SCGB1D1	0.019095
PSMA8	0.019114
LOC643355	0.019213
C9orf9	0.019276
BAG1	0.019647
FBXO38	0.019743
INTU	0.01993
FZD5	0.01998
ZIC2	0.020048
CSHL1	0.02018
SLC17A7	0.0203
IL27	0.020747
POU5F2	0.020787
MED12L	0.020793
OR5M8	0.021016
FOXD1	0.021055
MFSD10	0.021154
CCDC157	0.021189
RTEL1	0.021414
CLN8	0.021684
DST	0.021757
C4BPB	0.021768
LRRC56	0.021802
C10orf54	0.021852
ETHE1	0.021853
KRT80	0.021909
PLAC4	0.021966
PDZRN4	0.021984
TWF2	0.022169
GLS	0.0222
SLC29A4	0.022413
CMTM2	0.022464
B4GALT2	0.022528
MLL4	0.022716
ZBTB21	0.022814
TP73	0.022838
UBE2NL	0.022866
CPNE5	0.022993
C9orf66	0.023135
KRT31	0.023268
SF3B14	0.023295
SH3BGRL	0.023306
TMEM41A	0.023307
NDRG1	0.023404
CNTNAP4	0.023551
CCDC170	0.023704
RNASE1	0.023704
PPP4R1	0.023715
ALKBH2	0.023736
PALM3	0.023784
SCN7A	0.023817
NQO2	0.023985
HIC1	0.024024
GSTM1	0.024172
TRIB1	0.024254
OR51G2	0.024316
NFIX	0.024392
EFEMP1	0.024491
KRTAP3-2	0.024539
GAB4	0.024765
MEX3C	0.024799
ZNF8	0.024845
VWDE	0.025028
MIER2	0.025048
FRYL	0.025243
CALY	0.025266
SSR1	0.025354
UPK3B	0.02536
ETV3	0.025413
LRRC61	0.025473
ISOC1	0.025475
CORO6	0.025524
TCAP	0.025666
AZI2	0.025682
TXNDC11	0.025809
IFNL3	0.025846
COX7A1	0.025925
KRTAP5-4	0.026012
GPI	0.026052
LNX2	0.026066
PAM	0.02616
hsa-let-7a-3	0.026233
RUNX1	0.026449
IRX3	0.026463
SRCAP	0.026507
KIR3DL3	0.026724
CLK3	0.026775
SPATA8	0.026785
ANGPT1	0.026835
YAP1	0.026933
XPC	0.027176
CCNG1	0.027255
WWC3	0.02738
GATSL3	0.027579
KRTAP3-3	0.027623
ADAM11	0.027654
TRIM11	0.027713
PSMC6	0.027961
IGFBPL1	0.028007
TBC1D31	0.02808
SLC25A30	0.028246
TMPRSS11A	0.028298
KRTAP7-1	0.028448
HTR3A	0.028449
C6orf141	0.028507
PTBP1	0.028554
CLUH	0.028569
LRRC25	0.028705
SGSM3	0.028726
GREB1	0.028817
NOS1	0.028988
TOM1L2	0.029007
GPM6A	0.029026
PLN	0.029176
C9orf3	0.029211
OR10H4	0.029415
USP27X	0.029559
UBR2	0.029618
HLCS	0.029736
CYTH4	0.03014
CALHM1	0.030248
TOX3	0.030379
ZNF543	0.030629
APOL1	0.030817
TBC1D10C	0.030904
OSCAR	0.030915
IZUMO3	0.031089
AMICA1	0.031293
RSPO2	0.031467
AP4B1	0.031508
CCNB3	0.03152
ACO1	0.031601
ZNF793	0.031679
ZNF318	0.031883
WDR13	0.031938
IQCE	0.031944
SCNN1G	0.031947
BTBD6	0.032029
TTC38	0.032098
SPACA7	0.032185
CD48	0.03222
CYC1	0.032311
JOSD2	0.03232
DDHD1	0.032339
KRTAP5-11	0.032449
PALLD	0.032475
PBLD	0.032496
TMEM143	0.032503
ZBTB4	0.032635
PLTP	0.0327
IGFBP1	0.03273
ATCAY	0.032776
CT62	0.032965
SVOPL	0.033
ZNF227	0.033075
ZNF106	0.03313
EPHX3	0.033166
CCDC180	0.033285
RAG2	0.033356
FN3K	0.033435
AARS2	0.033486
MDH2	0.033722
SYNJ2BP	0.033989
WDR77	0.034087
KIAA0319L	0.034096
MRPS15	0.034153
MPZL2	0.034207
ALPK3	0.034366
GCG	0.034392
CALR	0.034587
IPP	0.034641
ALAD	0.034706
ARHGEF10	0.034912
MED16	0.03497
IFNGR2	0.03539
DHODH	0.035404
OR10G9	0.035566
TF	0.035969
TBC1D9	0.036088
ISX	0.036142
DEFB125	0.036316
IL13RA1	0.036398
ZNF354B	0.036443
AMH	0.036627
ITGB3	0.036765
UTF1	0.036806
NR2E3	0.03683
CXorf64	0.037098
MAB21L1	0.037467
HSFX2	0.037585
TRIM49	0.037902
C19orf33	0.038102
CLCN1	0.038161
CETP	0.038196
STK11IP	0.038215
BEST4	0.038232
PAQR9	0.03829
SH2B3	0.038354
UBE2F	0.038552
CCDC120	0.038557
GALNT16	0.038655
GUCY1A3	0.038676
EPHB1	0.038733
ATP5D	0.038912
RARRES2	0.039008
RFPL4A	0.039015
DFFA	0.03903
PKM	0.039042
C1QL2	0.039065
KRTAP17-1	0.039341
RAD51AP1	0.039476
STX1A	0.039483
CHRNA2	0.039492
LCE3B	0.039497
VPS37B	0.039604
DHCR24	0.03961
ZNF444	0.039728
LYN	0.03982
YWHAE	0.039894
LECT1	0.039966
BMPR2	0.040004
TBC1D22B	0.040009
KDELC1	0.040018
SYT9	0.040059
USP17L2	0.040093
GPNMB	0.040257
DHRS4L1	0.040468
LPCAT2	0.040488
OXGR1	0.040609
RXRG	0.040686
CDK5RAP3	0.040687
KLF7	0.040775
MT1M	0.0409
IBA57	0.040921
C1orf198	0.041079
CD79B	0.041205
NTN4	0.041224
CEP89	0.041233
RAB3B	0.041402
PMCH	0.041456
PDE6C	0.041463
LARP4B	0.041702
RAB3D	0.04175
SLC13A2	0.041782
ADAMTSL3	0.041793
SPRY2	0.042033
TTR	0.042088
EXOC3L2	0.042095
PLSCR3	0.042208
SIGLEC6	0.042226
CFHR3	0.042794
SFXN4	0.042842
ABCF3	0.042895
CRYGS	0.04312
KLHL22	0.043149
IFI35	0.043188
GIPC3	0.043294
GLIPR1L1	0.043458
ZSCAN31	0.043466
GIF	0.043574
FGFRL1	0.043591
GABRR1	0.044009
OR52B6	0.044276
OR4L1	0.044446
GMNC	0.04463
NLGN2	0.044645
MS4A1	0.044881
ATP1A4	0.045045
HSPBP1	0.045241
SCNN1A	0.045398
EFNB2	0.045452
MLPH	0.045479
NR2E1	0.045599
FAM184B	0.045668
ZFP14	0.045806
CYP17A1	0.045878
PNMA3	0.045915
CCDC146	0.046055
CTSE	0.046671
CYP27A1	0.046738
TMEM11	0.046853
PALM	0.04701
ABCD3	0.047067
H2BFM	0.047167
TMEM115	0.047344
RABL2B	0.047348
SORD	0.04749
NAA60	0.047581
PSMD4	0.047672
DOCK11	0.047686
LIPC	0.04772
C18orf63	0.047753
WFDC1	0.047954
PRDM15	0.048071
PDE6B	0.048071
PLEKHA7	0.048114
LRRC8E	0.048162
ZNF138	0.048235
RSRC1	0.048286
AFF3	0.048369
PARD3	0.048406
TAS2R3	0.048503
DHDH	0.048516
S100A1	0.048565
TIGD1	0.04858
MIOX	0.04868
EIF4A2	0.048733
ZFAT	0.048831
L1TD1	0.049172
CPXM1	0.049294
TIMM22	0.049331
SERPINE3	0.049537
DHX40	0.049588
CLIC5	0.049726
C16orf70	0.049758
EXOSC7	0.049828
B3GALT4	0.049953
ADAM32	0.049957
