# Supplementary material for: Genome-scale CRISPR screening for potential targets of ginsenoside compound K
Source: Cell Death Dis. 2020 Jan 20;11(1):39. doi: 10.1038/s41419-020-2234-5 (PMC6971025; doi:10.1038/s41419-020-2234-5)
Supplement: Supplementary file 7 — Supplemental Table 2 [file 41419_2020_2234_MOESM7_ESM.xlsx]

## Sheet: 工作表1
Genes identified in negative selection analysis
Gene Name	FDR value
WASH1	1.5993e-06
POLR2D	2.0562e-06
POLR3H	2.5132e-06
CDC20	5.2548e-06
SFPQ	2.0791e-05
AGAP4	2.4446e-05
NPAT	5.6889e-05
SKP1	0.00010532
TMEM192	0.00013
ZNHIT6	0.0001629
COPB2	0.00018346
BRD2	0.00021636
CCT4	0.00031552
TOMM70A	0.00038406
MMS22L	0.00044118
GTF2IRD2	0.00045717
NOX5	0.00046996
MRPL53	0.00050423
TCP1	0.00053028
DDTL	0.00053942
SLC7A6OS	0.00056501
MRPL33	0.00057734
GLTSCR1L	0.00058648
SRP54	0.00064954
TBCC	0.00066736
TIMM8A	0.00074276
RPL27	0.00078251
POLR3C	0.00081381
2019-09-08	0.00086339
NUDT17	0.00089035
LOC100505679	0.00089035
SETD1B	0.00098631
TC2N	0.0010475
RPL11	0.001059
PSMB7	0.0010727
EIF3D	0.0011001
ATP2A2	0.0011339
FASN	0.0012216
CLECL1	0.0013628
EGFL7	0.0014574
PHF5A	0.0015022
FAM189A2	0.0015429
ACER2	0.0015584
SNX27	0.0016553
NT5M	0.0016726
AGAP9	0.0017074
DNTTIP2	0.0017192
SLC2A12	0.0017563
EPCAM	0.0018134
UBQLN4	0.001838
RPL24	0.0018705
GFER	0.0018778
DSG4	0.0020089
RXFP1	0.0020304
DHX15	0.0020309
PPIL4	0.0020341
RPS18	0.0021474
MCL1	0.0021515
ERH	0.0021515
TRIM23	0.0022173
C1orf131	0.0022223
SMC2	0.0022516
RSL24D1	0.0022854
PPP1R15B	0.0022959
RNPS1	0.0024339
HECW2	0.0024919
TMEM241	0.0025605
ERGIC3	0.0026162
RPA3	0.0026265
MCM7	0.0027195
PKN2	0.0030608
SNRPG	0.0031184
SNRK	0.0032139
LOC100505841	0.0033348
SNRNP200	0.0033418
SNRPA1	0.0034638
CTTNBP2NL	0.00352
PLCL1	0.0035287
LYRM7	0.0035708
C21orf91	0.0035817
RPL14	0.0037028
PCYOX1	0.0037229
HSPA8	0.0038093
HSPA5	0.0038797
RPL32	0.0039411
RPS15A	0.0040318
PES1	0.004056
SEC61A1	0.0043284
KHDRBS1	0.0043366
NHEJ1	0.0044321
SPTBN5	0.0044367
RPS5	0.0045454
C19orf10	0.0045623
RPS26	0.0045824
TSLP	0.004667
RPL6	0.004794
RPL39	0.0048155
TUBG1	0.0048324
XPO1	0.0048497
ANAPC5	0.0048689
ZNF224	0.005075
AGAP6	0.0051385
NAB2	0.0052002
KRTAP25-1	0.0053949
ZMYM2	0.0054762
OR7G1	0.0057262
GOLGA6L4	0.0057846
HSPE1	0.0058029
TPR	0.0058856
LUC7L	0.0059144
TBC1D23	0.0059811
VPS18	0.006051
ELAVL4	0.0062014
RNF115	0.0062137
CASC4	0.0063014
SEMA3C	0.0063092
FTH1	0.0063129
PTPN23	0.0063494
C3orf17	0.0063887
RRP15	0.0063956
OSBPL2	0.0065701
THOC2	0.0067049
SLC39A10	0.0068571
TUBGCP3	0.0068685
OR1S2	0.00698
NUDCD3	0.0070874
TBC1D3F	0.0072377
HSPA9	0.0072464
VPS26A	0.0073862
GDNF	0.007845
RPL23	0.0078523
MCCD1	0.0079204
TNFSF4	0.0079752
ZNF708	0.0080259
RPS19	0.0081676
GEMIN5	0.0081982
SMN2	0.0083504
PRKAG1	0.0084468
PSIP1	0.00854
ARL5A	0.008614
BTN3A1	0.0086209
AKAP14	0.0087525
HEXB	0.0089101
NBPF24	0.0089679
PHF20	0.0092131
WDR92	0.0092606
RPL9	0.0093172
MLLT10	0.0093214
HSCB	0.0094863
ATP6V0C	0.0095951
IFT46	0.0096833
CDC45	0.0096892
USP43	0.010041
NDNF	0.010071
SPC25	0.010155
COLCA2	0.010241
KRTAP4-6	0.010328
RGPD1	0.010504
SNRPD3	0.010561
SHOC2	0.010601
GOLGA8O	0.010614
SNRPF	0.010779
GTF3C3	0.010817
TOM1L1	0.010826
KRT1	0.010872
NUP43	0.010887
KTN1	0.010895
TEX10	0.010962
SYCP3	0.010963
ST5	0.011106
MIER1	0.011315
SPATS2	0.011367
CPSF6	0.011428
NBPF15	0.011734
KIF20A	0.012076
NDC80	0.012368
PRKRIP1	0.012506
POLR2J3	0.01308
PSG3	0.013086
DYNC1LI2	0.013258
FFAR4	0.013266
CD5L	0.013334
MAD2L1	0.013356
HORMAD2	0.013546
FAM96B	0.01402
NUP155	0.014207
CHEK1	0.014239
ERI2	0.014239
CMTM5	0.01465
ZW10	0.014663
DSE	0.014731
SPINK7	0.014983
PDCD1	0.015224
SNRPC	0.01524
DEFB110	0.01542
HERPUD1	0.015635
NME6	0.015807
DUSP12	0.015828
CCT2	0.015915
RAB1B	0.015979
CD109	0.016006
NOP9	0.016121
SF3B4	0.016179
CDKL1	0.016223
BIRC3	0.016243
ANAPC10	0.016333
MED14	0.016689
ABHD17A	0.016745
ZNF317	0.01676
C18orf32	0.016995
ALG11	0.0173
SPDYE5	0.017339
LAMC3	0.017433
CHD2	0.017654
YJEFN3	0.017712
UBA52	0.017727
PTEN	0.01781
CTU2	0.018137
CXADR	0.018149
TRIP13	0.018241
CEP192	0.018528
NT5C3A	0.018675
LPAR4	0.019085
ATAD2	0.019351
FAM92A1	0.019522
C2orf27A	0.01955
WDR74	0.019554
THAP9	0.019742
POLR1B	0.019753
SPIC	0.019972
PPIB	0.019995
ZFHX3	0.020108
RPL18	0.020132
RPLP1	0.020193
FARSB	0.020471
PKIG	0.020617
WDR25	0.020705
TMED2	0.020829
CBWD1	0.020935
ADRBK1	0.021035
CTDP1	0.021211
ALG10	0.021937
AGAP5	0.022
SKA3	0.022385
ISCU	0.02241
SMG1	0.022637
GRAP2	0.023201
LEMD2	0.023217
NUMB	0.023501
PGD	0.023712
ABCA12	0.023918
ZNF813	0.023973
VPS54	0.024139
MUSTN1	0.024417
USP31	0.024446
TAF5	0.024474
VEGFC	0.02485
GTF3C1	0.024928
UBXN8	0.025033
CHEK2	0.025241
LECT2	0.025343
PGAM1	0.025349
NDUFB5	0.025705
OR7A10	0.025707
ATP6V1E1	0.025721
SRSF1	0.025781
MRPS21	0.025946
NUP54	0.02597
IFIT5	0.0264
XKR3	0.026416
PCF11	0.026505
MAP3K19	0.026588
RNLS	0.026734
FAM102A	0.02696
CDKN2D	0.027038
UTP11L	0.027078
PLB1	0.02708
PRAMEF6	0.027204
AXL	0.027243
CWC22	0.027508
CRNKL1	0.02764
RASSF6	0.027656
SCNM1	0.027753
ZFAND2B	0.027961
TRAPPC11	0.028057
OPTN	0.028927
PXK	0.029004
NFYC	0.029133
URGCP-MRPS24	0.02953
FAM200B	0.029629
CLEC16A	0.029644
VDAC2	0.029671
MKI67IP	0.029938
TAS1R2	0.030046
SYNCRIP	0.030357
SLMAP	0.030631
FLJ27352	0.030808
HAL	0.031072
NIPAL1	0.031708
SNRNP27	0.031758
METAP1D	0.031824
ZNRD1	0.031955
LIMS3L	0.032079
HSD17B2	0.032597
SETDB1	0.032784
LALBA	0.032862
TXNDC9	0.033091
RBM42	0.03327
MSL3	0.033533
CCDC73	0.033947
EIF3I	0.03396
ARHGAP11B	0.03403
NLRP9	0.034049
OR2A25	0.034251
CBLL1	0.03429
FKBP7	0.034755
PAN3	0.035192
OR4S2	0.035243
SPDL1	0.035433
MCRS1	0.035612
IL1RAP	0.03569
ZBBX	0.03591
SSX1	0.035949
BIK	0.035989
AREG	0.036249
DEFB130	0.036946
CYTH1	0.037033
INPP5J	0.037745
BBS4	0.037745
RBM8A	0.037915
RPS11	0.037971
GAK	0.038746
SRSF5	0.039214
SF3A3	0.039731
STRN	0.039787
EIF2S1	0.039846
TTC37	0.040025
DCK	0.040165
TMEM106A	0.040321
HIST2H3A	0.040329
SAP18	0.040639
S100A11	0.040997
MURC	0.041479
NELFCD	0.041861
CLEC18B	0.042203
KLHL34	0.042383
PPA1	0.042584
PDF	0.042663
RBBP8NL	0.042996
GATM	0.043062
LINGO4	0.043347
C3orf33	0.043809
SERINC5	0.044233
SLC1A3	0.044674
CENPC	0.04473
CCAR1	0.045025
SLC1A1	0.046197
KCNV2	0.046371
ALDH9A1	0.046578
PRKRIR	0.046675
NUDT12	0.047457
PSMC5	0.048164
RALBP1	0.048518
LAMTOR3	0.048585
SREK1IP1	0.048837
UBXN4	0.049001
OSTM1	0.049453
PRDM9	0.049581
